# Supplementary material for: A maternal high-fat, high-sucrose diet has sex-specific effects on fetal glucocorticoids with little consequence for offspring metabolism and voluntary locomotor activity in mice
Source: PLoS One. 2017 Mar 16;12(3):e0174030. doi: 10.1371/journal.pone.0174030 (PMC5354465; doi:10.1371/journal.pone.0174030)
Supplement: S1 File — Raw data used in analyses. (XLSX) [file pone.0174030.s001.xlsx]

## Sheet: maternal prepreg cohort1
week on diet	mouse 1	mouse 2	mouse 3	cage ID	diet
2	17.7	20.4	20.8	3FL	LF
3	19.1	20.8	20.9	3FL	LF
4	19.6	20.8	21	3FL	LF
5	19	20.6	20.1	3FL	LF
6	19.3	20.8	21.3	3FL	LF
7	19.8	21.2	21.4	3FL	LF
8	19.5	20.6	21.2	3FL	LF
9	20.1	21.7	21.8	3FL	LF
2	18.5	18.6	21.6	4FH	HF
3	19	19.3	24.1	4FH	HF
4	20	20.1	23.9	4FH	HF
5	20	20	23.6	4FH	HF
6	21	21.6	24.8	4FH	HF
7	22.7	26.2	21	4FH	HF
8	22.2	27.2	21	4FH	HF
9	22.5	28.9	20.9	4FH	HF
0	16	16.4	18	8FL	LF
1	16.1	17.2	18.1	8FL	LF
2	16.3	18	19	8FL	LF
3	17.9	18.6	20	8FL	LF
4	17.9	18.2	19.7	8FL	LF
5	17.9	18.6	21.1	8FL	LF
6	18.7	19.7	20.9	8FL	LF
7	18.7	19.3	19.6	8FL	LF
8	19	19.6	20.7	8FL	LF
9	19.4	20.3	21	8FL	LF
10	19	20.6	21.3	8FL	LF
0	16.2	16.9	18.2	9FH	HF
1	17.2	17.7	18.4	9FH	HF
2	18.3	18.5	19.4	9FH	HF
3	18.6	19	19.9	9FH	HF
4	19.3	19.7	20.6	9FH	HF
5	19.1	19.5	19.9	9FH	HF
6	19.9	20.6	20.9	9FH	HF
7	20.2	21.3	21.8	9FH	HF
8	21.4	21.6	21.9	9FH	HF
9	20.5	20.6	21.3	9FH	HF
10	20.8	21.2	23.3	9FH	HF

## Sheet: maternal prepreg cohort2
week on diet	mouse1	mouse2	mouse3	mouse4	mouse5	cage ID	diet
0	18.3	18.4	19.2	17.5	18.1	LF1	LF
1	17.5	18.2	19.1	17.6	18.9	LF1	LF
2	18.2	18.4	18.4	19.8	19.6	LF1	LF
3	19.3	20.8	19.9	20.8	18.7	LF1	LF
4	21.3	19.6	21.3	19.3	20.2	LF1	LF
5	19.8	22.4	19.6	22.1	21.2	LF1	LF
6	20.6	20	20.6	23.2	22.4	LF1	LF
7	20.2	22.7	22	21	21.5	LF1	LF
8	22.4	19.8	20.6	21.2	23.4	LF1	LF
9	23.8	20	20.8	21.8	20.1	LF1	LF
10	22.2	22.7	22.4	20.2	22.8	LF1	LF
0	18.1	19.3	18.6	19.7	17.3	LF2	LF
1	21	18.5	18.1	18	20.6	LF2	LF
2	19.3	18.1	19.1	20.1	19.3	LF2	LF
3	21.4	19.1	22	19.1	20.4	LF2	LF
4	22.1	19.5	21.4	19.2	19.5	LF2	LF
5	19.3	21.4	21.2	19.9	22.7	LF2	LF
6	20.6	20.4	21.7	22.3	20.6	LF2	LF
7	20.2	19.8	22.5	22.4	20.5	LF2	LF
8	22.7	21.7	20.8	20.4	23.4	LF2	LF
9	19.8	20.2	21.7	22	21.1	LF2	LF
10	20.8	22.1	23.9	21	21.6	LF2	LF
0	18.9	18.7	20.2	19.9	18.4	HF3	HF
1	19.9	18.6	18.2	18.1	19.1	HF3	HF
2	21.2	20.2	20.4	20.5	20.7	HF3	HF
3	21.9	20.8	23	20.8	21	HF3	HF
4	24.7	22.7	22	22.4	20.8	HF3	HF
5	23.2	26.6	24.9	20.7	24.2	HF3	HF
6	23.8	24.7	22.7	26.1	26	HF3	HF
7	26.4	26.2	24.6	24.5	23.6	HF3	HF
8	22.8	22.6	25	24.2	20.5	HF3	HF
9	24.1	25.3	26.3	21.6	23.6	HF3	HF
10	27	27	25.5	22	24.4	HF3	HF
0	19.9	19.7	18.9	18.5	20.2	HF4	HF
1	19	18.7	19.8	20.3	18.2	HF4	HF
2	19.3	20.1	21.7	20	21.3	HF4	HF
3	20.7	20.5	21	23.8	23.7	HF4	HF
4	22.2	21.8	23.3	22.1	24.8	HF4	HF
5	22.6	23.5	23.7	24.2	26.3	HF4	HF
6	24.8	24.7	22.7	26.2	22.6	HF4	HF
7	22.3	25.4	24.4	22.8	26.4	HF4	HF
8	23	27.5	26.4	25.4	26.7	HF4	HF
9	27.8	28.3	22.9	26	26.1	HF4	HF
10	28.3	22.6	29.3	28	26	HF4	HF
0	18.4	17.8	16.3	18.5	17.9	LF5	LF
1	18.9	18.4	16.6	19.5	18.5	LF5	LF
2	18.8	19.4	17.8	19.4	18.4	LF5	LF
3	20.1	19.2	17.9	20.7	19.7	LF5	LF
4	21.1	20.7	18.1	20.4	20	LF5	LF
5	21.6	21.7	18.2	20.9	20.2	LF5	LF
6	22.4	20.6	18.5	22	21.1	LF5	LF
7	22.1	21.4	18.3	22.4	20.8	LF5	LF
8	21	21.7	18.2	21.4	20.5	LF5	LF
9	21.5	22.1	18.8	21.4	21	LF5	LF
0	16.9	15.2	17.2	16.2	18.9	LF6	LF
1	16.6	15.5	17.3	16.2	19.4	LF6	LF
2	17.7	16.1	18.1	17.6	19.8	LF6	LF
3	18.1	16.7	18.8	18.8	20.5	LF6	LF
4	17.8	17.9	18.4	19	20.7	LF6	LF
5	17.8	17.6	20	18.8	21.2	LF6	LF
6	19.2	17.6	20.2	19.5	21.7	LF6	LF
7	19.3	17.5	20	19	21.5	LF6	LF
8	19.5	17.6	19.8	19.6	22.5	LF6	LF
9	19.3	18.6	21.5	19.7	23.8	LF6	LF
0	17.2	19.9	17.9	17.1	19.3	LF7	LF
1	15.7	18.6	18.3	16.6	19.7	LF7	LF
2	17.2	19.3	19.1	17.3	20.4	LF7	LF
3	18.6	20.6	20.3	19.1	21.3	LF7	LF
4	19.3	20.3	20.4	19.3	21.3	LF7	LF
5	19.3	20.4	21.4	19.1	21.7	LF7	LF
6	18.5	21.7	20.9	19.8	21.4	LF7	LF
7	18.9	21.4	21.3	19.8	22.1	LF7	LF
8	20.6	21.4	21.4	19.7	23.1	LF7	LF
9	21	22.2	22.4	20.4	23.5	LF7	LF
0	19.6	18.2	16.8	17	17.8	HF8	HF
1	21.4	20.3	18.3	19	18.8	HF8	HF
2	22.9	20.7	19.1	19.2	18.5	HF8	HF
3	24	21	19.8	19.5	19.6	HF8	HF
4	24.7	22.2	20.8	20.5	19.7	HF8	HF
5	24.9	21.6	20	19.8	20.5	HF8	HF
6	27.9	23.2	20.9	22.1	21.5	HF8	HF
7	28.4	23.6	21.8	22.6	21.1	HF8	HF
8	27.7	23.8	21.7	21.8	20.8	HF8	HF
9	28	23.3	21.3	21.8	21.1	HF8	HF
0	18.5	16.5	16.5	17	.	HF9	HF
1	19.7	17.1	18.1	18.1	.	HF9	HF
2	20	18.1	18.8	19.1	.	HF9	HF
3	21.2	18.6	19.4	19.9	.	HF9	HF
4	21.4	18.1	19.7	19.7	.	HF9	HF
5	21.2	18.3	20.5	20.3	.	HF9	HF
6	20.9	18.2	19.7	19.2	.	HF9	HF
7	22.9	19.3	22.1	20.6	.	HF9	HF
8	23.5	19.1	22.4	20.8	.	HF9	HF
9	22.8	19.4	22.9	20.5	.	HF9	HF
0	18	16	18.6	17.4	17.2	HF10	HF
1	19	17.4	19.6	17.9	18.6	HF10	HF
2	19	17.8	20.5	18.5	18.4	HF10	HF
3	19.4	18.5	21.6	19.8	19.5	HF10	HF
4	21.2	19.6	23.1	21.9	20.7	HF10	HF
5	22.3	20	23.3	21.5	20.5	HF10	HF
6	23.7	19.8	23	21.3	20.4	HF10	HF
7	23.2	20.8	24.8	21.8	20.6	HF10	HF
8	22.6	20.2	25.3	22.3	20.2	HF10	HF
9	23	20.3	25.5	22.7	20.5	HF10	HF
0	17.5	18.1	17.6	20.1	17.2	LF11	LF
1	17.3	18	17.5	19.4	17.3	LF11	LF
2	17.7	18.6	17.8	19.7	18.8	LF11	LF
3	18.7	19.7	18.8	20.3	19.4	LF11	LF
4	18.9	19.9	19	20.8	20.5	LF11	LF
5	19.3	19.7	19.8	21.2	20.2	LF11	LF
6	19	20	19.3	21.6	19.7	LF11	LF
7	19.6	20.8	19.9	22.5	21.3	LF11	LF
8	19.3	20.9	20.5	21.8	21	LF11	LF
9	19.6	20.4	20.5	21.9	21.1	LF11	LF
0	18.3	17	17.7	18.2	18	HF12	HF
1	18.4	18.4	18.4	19.6	18.6	HF12	HF
2	19.9	18.5	18.8	20.3	18.5	HF12	HF
3	21.5	19.6	19.7	20.3	18.9	HF12	HF
4	21.9	20.69	20.6	21.3	19.8	HF12	HF
5	22.1	21.2	21.1	22	20.8	HF12	HF
6	22.9	21.9	20.9	.	20.2	HF12	HF
7	22.7	22.1	21.1	22.8	20.6	HF12	HF
8	24.1	22.2	21.6	23.7	20.4	HF12	HF
9	24.8	23.6	22.6	24.8	20.9	HF12	HF

## Sheet: maternal preg weight gain
dam	diet	mass at pairing	mass at E1	mass at E3	mass at E5	mass at E7	mass at E9	mass at E11	mass at E13	mass at E15	mass at E17	mass gain	number of fetuses
LF13	LF	21.6	21.9	21.6	22.2	22.5	24	25.6	28.6	31	34.7	12.8	8
LF14	LF	24.8	24.6	24.1	24.7	25.1	26.2	27.7	29	31.5	34.2	9.6	5
HF23	HF	33.3	34.7	35.5	36.3	36.2	36	37.6	39.5	42.9	45.2	10.5	8
HF24	HF	26.5	27.3	27.7	28.4	29.2	29.2	29.9	30.4	32.5	34.4	7.1	4
LF17	LF	23.2	23	23.5	23.8	25	25.9	28.1	30.3	33.8	36.1	13.1	6
HF27	HF	32.1	33.3	33.9	33.9	34.6	34.5	36	37.6	40	41.4	8.1	8
LF21	LF	23.6	23.7	22.9	23.1	24.6	24.6	26.2	28.4	30.7	34.7	11	7
LF16	LF	23.6	23	23.1	24.1	24.4	25.2	27.3	28.7	32.2	35.1	12.1	7
LF18	LF	22	23.3	23.4	23	23.5	25.2	27.6	29.9	33.2	35.6	12.3	7
LF22	LF	21.4	22.7	22.7	23.1	22.9	23.8	25	27.3	29.8	33.6	10.9	9
HF32	HF	29.9	32.1	33.3	34.9	34.8	34.6	35.7	37.3	39.3	41.7	9.6	6
HF25	HF	36.9	37.8	36.9	36.8	37.1	38.13	39.6	39.9	41.2	43	5.2	5
HF29	HF	32.3	33.2	33.9	34.5	35.7	36.5	37.8	39.7	41.1	42.3	9.1	5
LF15	LF	22.1	22.6	24.1	24.1	25.3	25.3	26.3	27.2	30.3	31.9	9.3	4
LF20	LF	24.1	25.3	25.7	25.9	27.4	28.8	30.1	30.9	30.5	32.6	7.3	3
HF30	HF	34.2	35.1	36	35.9	36.9	36.4	37.4	38	39.2	40.4	5.3	1
LF45	LF	21.1	21.7	22.3	22.3	22.5	24.3	26.1	27.7	30.9	32.6	10.9	5
LF46	LF	19.8	21.1	20.1	20	21.1	22.2	24.2	26.9	31	33.4	12.3	7
LF47	LF	21.3	20.8	21.2	21.1	22.6	23.5	25.9	29	32.7	36.3	15.5	9
HF49	HF	23.1	25	25.6	25.3	25.6	26.9	28.3	29.6	33.3	34.6	9.6	6
HF54	HF	25.1	24.8	26.2	26.3	27.3	27.1	29	32	34.7	38.1	13.3	9
LF57	LF	23	23.5	23.2	23.7	24.1	24.9	26.8	30.3	33	36.6	13.1	8
LF58	LF	18.8	18.8	18.8	19.3	19.5	19.8	20.4	22.5	24.7	26.7	7.9	6
LF60	LF	22.1	22.6	24	24.3	24.7	25.7	26.8	27.1	29	30.3	7.7	2
LF61	LF	22.2	22.9	22.5	22.7	23.1	24.1	25.1	27.6	29.9	32.7	9.8	6
LF44	LF	21.2	22	22.8	22.7	23.4	24.4	26.5	28.6	31.5	35.5	13.5	8
HF48	HF	23.2	23.7	23.7	23.6	23.6	24.2	27	27.3	29.63	31.9	8.2	8
HF50	HF	21.6	22.2	22.7	23.1	23.4	24	27.2	28.3	31.2	33.3	11.1	6
HF51	HF	21.9	23.5	23.4	23.9	24.8	25.3	28.5	30	33.1	36.8	13.3	9
HF53	HF	25.4	25.7	26.1	27.3	27.7	28.2	29.8	31.2	34.4	36.9	11.2	8
HF56	HF	22	22.6	22.8	23.2	23.8	24.7	26.7	29.4	32.8	34.8	12.2	8
HF52	HF	20.6	22.5	22.7	23.7	25.5	26.1	28.6	29.9	33.2	34.3	11.8	7
HF55	HF	24.1	26.8	27.7	28.9	29.4	30	32.1	34.3	36.8	39.2	12.4	9
LF59	LF	21.2	21.1	21.8	22.3	22.7	24.7	26.7	28.3	32.6	35.6	14.5	9
LF43	LF	22.8	.	.	24	25.2	26.83	29	31.6	35	39	.	9

## Sheet: maternal preg food consump
dam	diet	E1 grams of food consumed	E3 grams of food consumed	E5 grams of food consumed	E7 grams of food consumed	E9 grams of food consumed	E11 grams of food consumed	E13 grams of food consumed	E15 grams of food consumed	E17 grams of food consumed	E1 calories of food consumed	E3 calories of food consumed	E5 calories of food consumed	E7 calories of food consumed	E9 calories of food consumed	E11 calories of food consumed	E13 calories of food consumed	E15 calories of food consumed	E17 calories of food consumed	dam age	time on diet at dissection	time on diet at mating
LF13	LF	2.02	2.495	2.815	2.915	3.615	3.52	3.81	3.8	4.355	7.777	9.606	10.838	11.223	13.918	13.552	14.669	14.63	16.767	27.86	19	16
LF14	LF	1.5	2.255	3.085	2.93	3.69	3.305	3.165	4.16	4.39	5.775	8.682	11.877	11.281	14.207	12.724	12.185	16.016	16.902	27.86	19	16
HF23	HF	4.1	3.635	3.285	2.62	2.335	2.405	2.57	3.32	5.975	19.393	17.194	15.538	12.393	11.045	11.376	12.156	15.704	28.262	27.86	19	16
HF24	HF	3.64	3.27	3.275	3.225	2.655	2.2	2.17	3.36	3.5	17.217	15.467	15.491	15.254	12.558	10.406	10.264	15.893	16.555	27.86	19	16
LF17	LF	2.1	2.775	3.08	3.035	3.225	3.7	3.51	4.505	4.03	8.085	10.684	11.858	11.685	12.416	14.245	13.514	17.344	15.516	28.29	19	17
HF27	HF	3.36	3.585	3.23	3.075	2.39	2.745	2.47	2.74	2.765	15.893	16.957	15.278	14.545	11.305	12.984	11.683	12.96	13.078	28.29	19	17
LF21	LF	1.13	2.155	3.86	2.2	2.71	3	3.305	3.725	4.2	4.351	8.297	14.861	8.47	10.434	11.55	12.724	14.341	16.17	29.14	20	18
LF16	LF	1.66	2.595	3.415	3.38	3.51	4.045	3.565	4.315	4.6	6.391	9.991	13.148	13.013	13.514	15.573	13.725	16.613	17.71	30	21	18
LF18	LF	3.17	3.655	3	2.93	3.27	3.695	3.96	4.575	4.575	12.205	14.072	11.55	11.281	12.59	14.226	15.246	17.614	17.614	30.43	21	19
LF22	LF	2.76	3.315	3.4	3.145	3.25	3.16	3.495	2.905	4.345	10.626	12.763	13.09	12.108	12.513	12.166	13.456	11.184	16.728	31.86	23	20
HF32	HF	4.77	3.98	3.87	3.115	2.665	2.85	2.91	3.315	4.28	22.562	18.825	18.305	14.734	12.605	13.481	13.764	15.68	20.244	33.86	25	22
HF25	HF	3.1	2.15	2.27	2.695	3.49	2.935	2.43	2.56	2.955	14.663	10.17	10.737	12.747	16.508	13.883	11.494	12.109	13.977	37	28	25
HF29	HF	2.97	3.25	3.19	3.53	3.29	3.05	2.895	2.59	2.73	14.048	15.373	15.089	16.697	15.562	14.427	13.693	12.251	12.913	37	28	25
LF15	LF	3	3.845	3.25	4.145	3.37	3.255	3.305	4.875	3.765	11.55	14.803	12.513	15.958	12.975	12.532	12.724	18.769	14.495	39.57	30	28
LF20	LF	3.36	3.48	3.14	3.87	4.195	3.785	3.65	2.005	3.93	12.936	13.398	12.089	14.9	16.151	14.572	14.053	7.719	15.131	39.57	30	28
HF30	HF	3.31	3.51	2.77	3.535	2.755	3.645	3.325	3.355	3.715	15.656	16.602	13.102	16.721	13.031	17.241	15.727	15.869	17.572	39.57	30	28
LF45	LF	3.01	2.855	2.815	2.93	3.275	3.85	3.335	4.655	3.99	11.589	10.992	10.838	11.281	12.609	14.823	12.84	17.922	15.362	23.86	15	13
LF46	LF	2.51	1.765	2.33	3.165	3.07	2.975	3.41	4.295	4.025	9.664	6.795	8.971	12.185	11.82	11.454	13.129	16.536	15.496	23.86	15	13
LF47	LF	1.98	2.455	2.685	3.495	3.255	3.47	3.935	4.34	4.125	7.623	9.452	10.337	13.456	12.532	13.36	15.15	16.709	15.881	23.86	15	13
HF49	HF	3.67	2.955	2.465	2.525	2.845	2.715	2.655	3.795	3.08	17.359	13.977	11.659	11.943	13.457	12.842	12.558	17.95	14.568	23.86	15	13
HF54	HF	2.62	3.14	2.715	3.02	2.015	2.47	2.695	2.805	3.54	12.393	14.852	12.842	14.285	9.531	11.683	12.747	13.268	16.744	24.14	15	13
LF57	LF	2.51	2.81	3.33	3.18	3.195	3.76	4.68	3.915	4.535	9.664	10.819	12.821	12.243	12.301	14.476	18.018	15.073	17.46	24.14	15	13
LF58	LF	1.8	2.815	2.895	2.99	3.01	3.435	3.85	3.585	4.16	6.93	10.838	11.146	11.512	11.589	13.225	14.823	13.802	16.016	24.14	15	13
LF60	LF	2.35	3.64	3.44	3.12	3.385	3.675	3.66	3.935	4.655	9.048	14.014	13.244	12.012	13.032	14.149	14.091	15.15	17.922	24.14	15	13
LF61	LF	1.84	2.075	2.48	3.01	3.35	3.145	3.835	3.405	4.18	7.084	7.989	9.548	11.589	12.898	12.108	14.765	13.109	16.093	24.14	15	13
LF44	LF	2.55	3.375	3.015	3.135	3.685	3.09	3.765	3.755	4.54	9.818	12.994	11.608	12.07	14.187	11.897	14.495	14.457	17.479	25.43	17	14
HF48	HF	1.85	2.31	2.29	1.765	2.22	.	2.21	2.335	3	0 8.75	1 10.92	6 10.83	2 8.34	8 10.50	1 .	10.4	53 11.0	45 14.19	0 25.43	17	14
HF50	HF	1.55	2.705	2.55	2.25	2.345	3.235	2.37	3.035	3.145	7.332	12.795	12.062	10.643	11.092	15.302	11.21	14.356	14.876	25.43	17	14
HF51	HF	3.17	2.635	2.835	2.71	2.54	3.1	2.335	2.91	3.615	14.994	12.464	13.41	12.818	12.014	14.663	11.045	13.764	17.099	25.43	17	14
HF53	HF	2.75	3.04	3.21	2.805	2.535	2.5	1.965	2.985	3.08	13.008	14.379	15.183	13.268	11.991	11.825	9.294	14.119	14.568	25.43	17	14
HF56	HF	2.14	2.415	2.74	2.465	2.65	2.785	2.275	3.195	2.675	10.122	11.423	12.96	11.659	12.535	13.173	10.761	15.112	12.653	25.43	17	14
HF52	HF	2.17	2.635	2.585	3.245	2.245	2.785	2.55	3.16	2.915	10.264	12.464	15.349	10.619	13.173	13.173	14.947	13.788	13.788	26	17	15
HF55	HF	2.39	3.14	3.34	2.855	2.74	2.725	2.72	2.495	2.785	11.305	14.852	13.504	12.96	12.889	12.889	11.801	13.173	13.173	26.29	17	15
LF59	LF	2.42	2.54	2.925	3.085	3.745	3.595	3.265	4.245	3.97	9.317	9.779	11.261	11.877	14.418	13.841	12.57	16.343	15.285	27.43	19	16

## Sheet: maternal body composition
dam	fat mass	lean mass	free H20	water	weight	diet
LF13	5.19	19.97	0.02	16.69	25.05	LF
LF60	5.7	21.68	0.03	17.84	26.76	LF
HF53	7.42	20.6	-0.01	16.91	27.38	HF
LF59	5.18	20.2	0.01	16.02	25.19	LF
LF58	4.34	18.38	0.23	14.96	22.25	LF
HF48	6.41	20.11	0	17.08	25.82	HF
LF61	6.13	18.72	0	14.53	24.68	LF
LF17	7.07	20.2	0	16.53	27.1	LF
LF47	5.16	20.02	0.07	16.71	25.37	LF
HF49	7.56	19.14	0.05	15.52	26.4	HF
HF27	12.59	20.49	-0.03	17.43	32.68	HF
LF43	5.51	21.6	0.08	17.79	26.99	LF
LF46	4.38	18.82	0.07	15.92	22.79	LF
HF51	5.94	19.2	0	15.93	25.1	HF
HF24	9.15	19.84	0	16.47	28.69	HF
HF54	6.52	20.26	0	16.69	26.63	HF
LF45	5.87	19.91	0.13	16.48	25.75	LF
HF50	6.13	19.33	0.01	15.95	25.39	HF
HF52	6.12	18.62	0.06	15.48	24.4	HF
LF57	5.66	20.78	0.13	17.22	26.46	LF
LF14	6.65	20.16	0	16.26	26.65	LF
HF55	8.78	19.57	-0.01	16.18	28.15	HF
HF23	14.05	20.6	0	18.18	34.67	HF
HF56	6.14	19.28	-0.02	15.92	25.42	HF
LF44	5.6	20.47	0	17.03	25.94	LF

## Sheet: maternal cort
dam	diet	cort
HF48	HighFat	723.588
HF49	HighFat	459.448
HF50	HighFat	777.216
HF51	HighFat	804.176
HF52	HighFat	702.68
HF53	HighFat	650.376
HF54	HighFat	790.276
HF55	HighFat	785.892
HF56	HighFat	700.42
LF43	LowFat	1006.06
LF44	LowFat	850.48
LF45	LowFat	724.08
LF46	LowFat	786.988
LF47	LowFat	949.304
LF57	LowFat	962.932
LF58	LowFat	938.46
LF59	LowFat	1176.81
LF61	LowFat	956.444
LF13	LowFat	991.91
LF14	LowFat	942.59
HF23	HighFat	978.75
HF24	HighFat	682.86
LF17	LowFat	959.11
HF27	HighFat	953.83

## Sheet: maternal leptin
batch	dam	diet	leptin
1	HF24	HighFat	322.936
2	HF48	HighFat	157.409
2	HF49	HighFat	232.106
2	HF50	HighFat	293.478
2	HF51	HighFat	155.743
2	HF52	HighFat	49.0137
2	HF53	HighFat	184.061
2	HF54	HighFat	120.937
2	HF55	HighFat	245.17
2	HF56	HighFat	132.509
1	LF13	LowFat	106.302
1	LF14	LowFat	207.145
2	LF43	LowFat	141.279
2	LF44	LowFat	163.634
2	LF45	LowFat	128.586
2	LF46	LowFat	35.0889
2	LF47	LowFat	72.0995
2	LF57	LowFat	32.7889
2	LF58	LowFat	110.392
2	LF59	LowFat	128.586
2	LF61	LowFat	146.498
1	HF27	HighFat	16.8557
1	LF17	LowFat	12.5693

## Sheet: maternal glucose tolerance
female (doesn't correspond to dam ID)	diet	glucose at time 0	mass	glucose at 15 min	glucose at 30 min	glucose at 60 min	glucose at 120 min
LF1	LF	10.6	19.6	27.7	20	14.6	11.8
LF2	LF	8.5	20.4	25.3	25.2	14.2	11.1
LF3	LF	10.1	20.5	41.7	20.6	11.3	9.1
LF4	LF	7.9	21.9	18.1	12.9	13.1	7.9
LF5	LF	9.4	21.1	29.3	21.4	13.5	11.2
HF1	HF	12.8	24.8	32.3	35.2	28.2	11.9
HF2	HF	11.6	23.6	33.8	36.4	20.6	14.2
HF3	HF	10.3	22.6	31.7	33.8	21.1	11.2
HF4	HF	12.3	24.8	26.9	31.8	26.7	13.6
HF5	HF	10.3	20.9	29.6	27.2	13.2	10.1

## Sheet: fetus placenta mass
batch	dam	litter size	position in uterus	sex	diet	placenta mass	fetal mass	fetus: placenta ratio
1	LF13	8	1	F	LowFat	61.6	0.6341	10.2938
1	LF13	8	2	M	LowFat	107.6	0.7723	7.1775
1	LF13	8	3	F	LowFat	107.8	0.7691	7.1345
1	LF13	8	4	M	LowFat	115.6	0.7928	6.8581
1	LF13	8	5	M	LowFat	133.6	0.8269	6.1894
1	LF13	8	6	M	LowFat	129.3	0.7149	5.529
1	LF13	8	7	F	LowFat	79.8	0.4759	5.9637
1	LF13	8	8	M	LowFat	122.7	0.7961	6.4882
1	LF14	5	1	M	LowFat	128.7	0.8822	6.8547
1	LF14	5	2	F	LowFat	126.1	0.9475	7.5139
1	LF14	5	3	M	LowFat	.	0.9147	.
1	LF14	5	4	M	LowFat	.	0.8958	.
1	LF14	5	5	M	LowFat	148.1	0.9296	6.2768
1	HF23	8	1	F	HighFat	94.7	0.892	9.4192
1	HF23	8	2	F	HighFat	95.4	0.8843	9.2694
1	HF23	8	3	F	HighFat	97.5	0.8578	8.7979
1	HF23	8	4	F	HighFat	104.3	0.6096	5.8447
1	HF23	8	5	F	HighFat	85.9	0.89	10.3609
1	HF23	8	6	M	HighFat	105.2	0.9387	8.923
1	HF23	8	7	M	HighFat	121.3	0.9073	7.4798
1	HF23	8	8	F	HighFat	117.9	0.8969	7.6073
1	HF24	4	1	M	HighFat	127.2	0.789	6.2028
1	HF24	4	2	M	HighFat	136.6	0.7407	5.4224
1	HF24	4	3	M	HighFat	100.2	0.727	7.2555
1	HF24	4	4	M	HighFat	121.6	0.7485	6.1554
1	LF17	6	1	M	LowFat	136.9	1.0207	7.4558
1	LF17	6	2	F	LowFat	102.7	1.002	9.7566
1	LF17	6	3	M	LowFat	120.2	1.1151	9.277
1	LF17	6	4	M	LowFat	116.4	1.0946	9.4038
1	LF17	6	5	M	LowFat	113.5	1.149	10.1233
1	LF17	6	6	M	LowFat	112.1	1.0382	9.2614
1	HF27	8	1	F	HighFat	90.3	0.5578	6.1772
1	HF27	8	2	F	HighFat	76.5	0.606	7.9216
1	HF27	8	3	F	HighFat	109.6	0.7824	7.1387
1	HF27	8	4	M	HighFat	114.9	0.7511	6.537
1	HF27	8	5	F	HighFat	91.5	0.6381	6.9738
1	HF27	8	6	M	HighFat	129.9	0.6868	5.2871
1	HF27	8	7	M	HighFat	89.4	0.6633	7.4195
1	HF27	8	8	F	HighFat	112.8	0.539	4.7784
2	LF45	5	1	M	LowFat	124.2	0.8665	6.9767
2	LF45	5	2	F	LowFat	119.6	0.9856	8.2408
2	LF45	5	3	F	LowFat	115.3	1.0601	9.1943
2	LF45	5	4	F	LowFat	114.9	1.1245	9.7868
2	LF45	5	5	M	LowFat	124.6	1.0392	8.3403
2	HF49	6	1	F	HighFat	119.6	0.9946	8.3161
2	HF49	6	2	F	HighFat	96.8	1.048	10.8264
2	HF49	6	3	F	HighFat	105.1	1.0367	9.8639
2	HF49	6	4	M	HighFat	116.7	1.0765	9.2245
2	HF49	6	5	F	HighFat	118.1	1.0744	9.0974
2	HF49	6	6	F	HighFat	87.5	0.7213	8.2434
2	LF46	7	1	F	LowFat	105.9	0.9964	9.4089
2	LF46	7	2	M	LowFat	117.7	1.0296	8.7477
2	LF46	7	3	F	LowFat	110	1.0166	9.2418
2	LF46	7	4	F	LowFat	114.3	1.0415	9.112
2	LF46	7	5	M	LowFat	99.9	1.2243	12.2553
2	LF46	7	6	F	LowFat	105.9	1.0726	10.1284
2	LF46	7	7	M	LowFat	114.5	1.0579	9.2393
2	LF47	9	1	F	LowFat	110	0.7519	6.8355
2	LF47	9	2	M	LowFat	106.3	0.7447	7.0056
2	LF47	9	3	F	LowFat	130.3	0.8226	6.3131
2	LF47	9	4	M	LowFat	109.1	0.8561	7.8469
2	LF47	9	5	M	LowFat	107.4	0.7894	7.3501
2	LF47	9	6	M	LowFat	113.5	0.7902	6.9621
2	LF47	9	7	M	LowFat	125.5	0.8352	6.655
2	LF47	9	8	M	LowFat	120.4	0.7989	6.6354
2	LF47	9	9	M	LowFat	136.3	0.8088	5.934
2	HF54	9	1	M	HighFat	147.7	0.8404	5.6899
2	HF54	9	2	F	HighFat	132.1	0.7497	5.6752
2	HF54	9	3	M	HighFat	148.9	0.7783	5.227
2	HF54	9	4	F	HighFat	136.9	0.7142	5.2169
2	HF54	9	5	F	HighFat	117.3	0.8176	6.9702
2	HF54	9	6	F	HighFat	102.4	0.7822	7.6387
2	HF54	9	7	F	HighFat	118.7	0.7536	6.3488
2	HF54	9	8	F	HighFat	107.5	0.7537	7.0112
2	HF54	9	9	M	HighFat	123.9	0.7034	5.6772
2	LF57	8	1	F	LowFat	125	0.7644	6.1152
2	LF57	8	2	M	LowFat	115.4	0.8255	7.1534
2	LF57	8	3	F	LowFat	100	0.8132	8.132
2	LF57	8	4	F	LowFat	100.6	0.7825	7.7783
2	LF57	8	5	M	LowFat	134.5	0.8226	6.116
2	LF57	8	6	F	LowFat	109.9	0.7134	6.4914
2	LF57	8	7	M	LowFat	126.6	0.8046	6.3555
2	LF57	8	8	F	LowFat	97	0.7891	8.1351
2	LF58	6	1	F	LowFat	109.9	0.8329	7.5787
2	LF58	6	2	F	LowFat	117.3	0.8186	6.9787
2	LF58	6	3	F	LowFat	130.5	0.8485	6.5019
2	LF58	6	4	F	LowFat	130.8	0.9196	7.0306
2	LF58	6	5	M	LowFat	112.9	0.7696	6.8167
2	LF58	6	6	F	LowFat	105.4	0.7214	6.8444
2	LF61	6	1	M	LowFat	116	0.7775	6.7026
2	LF61	6	2	F	LowFat	103.5	0.7196	6.9527
2	LF61	6	3	M	LowFat	128.1	0.8034	6.2717
2	LF61	6	4	M	LowFat	124.6	0.8063	6.4711
2	LF61	6	5	F	LowFat	125.7	0.8666	6.8942
2	LF61	6	6	F	LowFat	107.3	0.8424	7.8509
2	HF51	9	1	F	HighFat	72	0.789	10.9583
2	HF51	9	2	F	HighFat	113	0.998	8.8319
2	HF51	9	3	M	HighFat	107	0.983	9.1869
2	HF51	9	4	F	HighFat	97	0.88	9.0722
2	HF51	9	5	F	HighFat	100	0.898	8.98
2	HF51	9	6	M	HighFat	116	0.951	8.1983
2	HF51	9	7	M	HighFat	87	1.025	11.7816
2	HF51	9	8	M	HighFat	120	0.664	5.5333
2	HF56	8	1	M	HighFat	133	0.706	5.3083
2	HF56	8	2	F	HighFat	94	0.754	8.0213
2	HF56	8	3	M	HighFat	100	0.68	6.8
2	HF56	8	4	F	HighFat	125	0.69	5.52
2	HF56	8	5	M	HighFat	125	0.737	5.896
2	HF56	8	6	M	HighFat	130	0.733	5.6385
2	HF56	8	7	M	HighFat	100	0.706	7.06
2	HF56	8	8	M	HighFat	96	0.608	6.3333
2	HF53	8	1	F	HighFat	120	0.787	6.5583
2	HF53	8	2	F	HighFat	101	0.713	7.0594
2	HF53	8	3	M	HighFat	150	0.817	5.4467
2	HF53	8	4	F	HighFat	112	0.681	6.0804
2	HF53	8	5	M	HighFat	132	0.796	6.0303
2	HF53	8	6	F	HighFat	100	0.766	7.66
2	HF53	8	7	M	HighFat	137	0.82	5.9854
2	HF53	8	8	M	HighFat	129	0.711	5.5116
2	HF48	8	1	F	HighFat	129	0.656	5.0853
2	HF48	8	2	M	HighFat	124	0.732	5.9032
2	HF48	8	3	F	HighFat	134	0.73	5.4478
2	HF48	8	4	M	HighFat	111	0.624	5.6216
2	HF48	8	5	M	HighFat	126	0.547	4.3413
2	HF48	8	6	M	HighFat	105	0.651	6.2
2	HF48	8	7	F	HighFat	130	0.708	5.4462
2	HF48	8	8	F	HighFat	130	0.538	4.1385
2	LF44	8	1	F	LowFat	129	0.789	6.1163
2	LF44	8	2	M	LowFat	101	0.838	8.297
2	LF44	8	3	F	LowFat	101	0.709	7.0198
2	LF44	8	4	F	LowFat	95	0.648	6.8211
2	LF44	8	5	M	LowFat	103	0.767	7.4466
2	LF44	8	6	M	LowFat	114	0.76	6.6667
2	LF44	8	7	F	LowFat	97	0.688	7.0928
2	LF44	8	8	M	LowFat	113	0.737	6.5221
2	HF50	6	1	F	HighFat	113	0.982	8.6903
2	HF50	6	2	F	HighFat	102	0.817	8.0098
2	HF50	6	3	M	HighFat	112	0.924	8.25
2	HF50	6	4	M	HighFat	93	1.006	10.8172
2	HF50	6	5	F	HighFat	128	0.945	7.3828
2	HF50	6	6	M	HighFat	95	1.063	11.1895
2	HF52	7	1	M	HighFat	103	1.034	10.0388
2	HF52	7	2	F	HighFat	93	1.088	11.6989
2	HF52	7	3	F	HighFat	101	1.048	10.3762
2	HF52	7	4	F	HighFat	102	0.969	9.5
2	HF52	7	5	M	HighFat	109	1.033	9.4771
2	HF52	7	6	F	HighFat	86	1.009	11.7326
2	HF52	7	7	F	HighFat	100	0.94	9.4
2	LF43	9	1	F	LowFat	99	0.954	9.6364
2	LF43	9	2	M	LowFat	104	1.042	10.0192
2	LF43	9	3	F	LowFat	99	0.935	9.4444
2	LF43	9	4	F	LowFat	94	0.97	10.3191
2	LF43	9	5	F	LowFat	104	0.983	9.4519
2	LF43	9	6	F	LowFat	99	0.961	9.7071
2	LF43	9	7	M	LowFat	112	1.013	9.0446
2	LF43	9	8	M	LowFat	106	1.042	9.8302
2	LF43	9	9	F	LowFat	80	0.94	11.75
2	HF55	9	1	F	HighFat	106	0.662	6.2453
2	HF55	9	2	M	HighFat	137	0.793	5.7883
2	HF55	9	3	M	HighFat	142	0.759	5.3451
2	HF55	9	4	F	HighFat	79	0.697	8.8228
2	HF55	9	5	F	HighFat	104	0.756	7.2692
2	HF55	9	6	F	HighFat	88	0.729	8.2841
2	HF55	9	7	F	HighFat	98	0.614	6.2653
2	HF55	9	8	M	HighFat	80	0.755	9.4375
2	HF55	9	9	M	HighFat	122	0.803	6.582
2	LF59	9	1	M	LowFat	96	0.757	7.8854
2	LF59	9	2	F	LowFat	82	0.768	9.3659
2	LF59	9	3	F	LowFat	98	0.749	7.6429
2	LF59	9	4	M	LowFat	110	0.767	6.9727
2	LF59	9	5	M	LowFat	96	0.441	4.5938
2	LF59	9	6	M	LowFat	115	0.789	6.8609
2	LF59	9	7	M	LowFat	95	0.714	7.5158
2	LF59	9	8	M	LowFat	109	0.694	6.367
2	LF59	9	9	F	LowFat	105	0.662	6.3048

## Sheet: fetal CORT
dam	fetal ID	sex	diet	cort	litter size
HF48	8	F	HF	178.972	8
HF49	5	F	HF	85.208	6
HF50	2	F	HF	150.522	6
HF51	2	F	HF	137.426	9
HF52	6	F	HF	100.642	7
HF53	1	F	HF	127.09	8
HF54	7	F	HF	118.842	9
HF55	4	F	HF	89.494	9
HF56	2	F	HF	150.484	8
LF43	4	F	LF	104.014	9
LF44	7	F	LF	128.088	8
LF45	2	F	LF	128.016	5
LF46	3	F	LF	137.522	7
LF47	1	F	LF	142.838	9
LF57	3	F	LF	132.442	8
LF58	6	F	LF	170.77	6
LF59	2	F	LF	150.327	9
LF61	5	F	LF	179.936	6
LF13	3	F	LF	178.316	8
LF14	1	F	LF	149.449	5
HF23	1	F	HF	145.421	8
HF27	2	F	HF	115.565	8
HF48	2	M	HF	137.528	8
HF50	6	M	HF	110.62	6
HF51	8	M	HF	195.332	9
HF53	7	M	HF	137.092	8
HF54	1	M	HF	171.178	9
HF55	8	M	HF	133.683	9
HF56	3	M	HF	185.776	8
LF43	2	M	LF	116.784	9
LF44	5	M	LF	122.42	8
LF45	5	M	LF	86.556	5
LF46	5	M	LF	60.564	7
LF47	9	M	LF	148.256	9
LF57	7	M	LF	133.762	8
LF58	5	M	LF	121.26	6
LF59	8	M	LF	151.702	9
LF60	1	M	LF	74.172	2
LF61	1	M	LF	152.158	6
LF13	6	M	LF	133.462	8
LF14	5	M	LF	150.428	5
HF23	6	M	HF	196.447	8
HF24	2	M	HF	103.139	4
LF17	3	M	LF	105.548	6
HF27	6	M	HF	127.957	8

[truncated: 20 more sheets: fetal leptin, placental Akt, HSD1_protein, HSD mRNA, nutrient transporter mRNA, birth mass cohort 1, birth mass cohort 2, offspring mas cohort 1 wk 3_14, offspring mas cohort 2 day 7_14, offspring mass cohort 2 wk 3_14, offspring food consump cohort 1, offspring food consump cohort 2, offspring food preference, offspring body composition, offspring gluc toler cohort 1, offspring gluc toler cohort 2, offspring activity cohort 1, offspring activity cohort 2, offspring stress response, offspring metabolic data]
